# Supplementary material for: OBP14 (Odorant-Binding Protein) Sensing in Adelphocoris lineolatus Based on Peptide Nucleic Acid and Graphene Oxide
Source: Insects. 2021 May 8;12(5):422. doi: 10.3390/insects12050422 (PMC8151863; doi:10.3390/insects12050422)
Supplement: Supplementary file 1 [file insects-12-00422-s001.zip]

Archive with 1 entries (1 files):
- insects-1156515-supplementary.pdf
